# Supplementary material for: Population Structure, Genetic Diversity and Molecular Marker-Trait Association Analysis for High Temperature Stress Tolerance in Rice
Source: PLoS One. 2016 Aug 5;11(8):e0160027. doi: 10.1371/journal.pone.0160027 (PMC4975506; doi:10.1371/journal.pone.0160027)
Supplement: S2 Table — (XLSX) [file pone.0160027.s003.xlsx]

## Sheet: Sheet1
<numeric>
<marker>	RM10346	RM7364	RM1209	RM570	RM3586	RM249	RM225	RM314	RM234	RM336	RM209	RM205	RM219	RM228	RM235	RM242	RM247	RM547	INDEL3	INDEL5
CR3622-7-3-1-1	0	0	0	1	1	0	1	0	1	1	0	0	0	1	0	0	0	1	0	0
CR3820-4-5-3-1-3	0	1	0	1	1	0	1	0	1	1	0	0	0	1	0	0	0	1	0	0
Satyakrishna	0	0	0	0	0	0	0	0	0	0	0	0	0	0	0	0	0	0	0	0
CR143-2-2	0	1	0	1	1	0	1	1	1	1	0	1	1	1	1	1	0	0	1	0
CR3825-2-1-2-2-3	0	1	0	1	0	0	0	1	1	1	0	0	0	1	1	0	0	0	0	0
Sahabhagi	1	1	0	0	1	0	1	1	1	0	0	0	0	1	0	0	0	0	0	1
Satabdi	0	1	0	0	0	0	0	1	1	0	0	1	0	0	1	1	1	0	0	0
Chandan	1	0	0	0	0	1	0	0	0	0	0	0	0	1	0	0	0	0	0	0
BORO-4005	1	1	0	1	0	0	0	0	1	0	0	0	0	1	1	0	0	0	0	0
CR3825-2-1-2-2-4	0	1	0	1	0	0	0	1	1	0	0	0	0	1	0	0	0	0	0	0
CR3621-6-1-3-1-1	0	1	0	0	0	0	1	0	1	1	0	0	0	1	0	0	0	1	0	0
CR3820-2-1-5-1-2	0	1	0	0	1	0	1	0	1	1	0	0	1	1	0	0	0	1	0	1
CR2340-2	0	1	0	1	0	0	0	0	1	1	0	0	0	1	0	0	0	0	0	0
CRDhan-601	0	1	1	0	0	1	0	1	0	0	0	0	0	1	0	0	0	0	0	0
CR3813-4-4-4-2-2	0	1	0	1	1	0	1	0	0	1	0	0	0	1	0	0	0	1	0	0
CR3826-8-3-2-1-1	1	1	0	0	0	0	0	1	1	0	0	0	0	1	0	0	0	1	0	1
CR2340-1	0	1	0	0	0	0	0	1	0	0	0	0	0	0	0	0	0	0	0	1
CR3622-7-3-2-2	0	1	0	1	0	1	0	1	0	0	0	0	0	0	0	0	0	1	0	1
CR3621-6-1-3-1-2	0	0	0	0	0	1	1	1	1	1	0	0	0	1	0	0	0	1	0	1
CR3820-4-5-5-3-1	0	1	0	0	0	1	1	1	1	1	0	0	0	1	0	0	0	1	0	1
AC10976	0	0	0	0	0	1	0	0	1	1	0	0	0	1	1	0	0	0	0	0
AC39975	1	0	1	0	1	0	1	1	0	0	1	0	1	0	0	0	0	0	1	0
AC39890	0	0	0	0	0	1	0	0	0	0	0	0	1	1	1	0	0	1	0	0
AC11069	0	0	0	0	0	0	0	1	1	1	0	0	0	0	0	0	0	0	0	0
AC11311	0	1	1	0	0	0	0	0	1	0	0	0	1	1	0	0	0	0	0	0
AC10925	0	1	0	0	0	0	0	0	1	0	0	0	1	1	0	1	0	0	0	0
AC39973	0	0	1	0	0	0	0	0	1	1	0	0	0	1	0	0	0	1	0	0
AC11322	0	1	1	0	1	0	1	0	1	0	0	0	0	1	0	0	1	1	0	0
AC10994	0	1	1	1	0	1	1	0	1	1	0	0	1	1	1	0	0	0	0	0
AC39790	0	1	1	0	0	0	1	1	0	0	1	0	0	1	0	0	0	1	0	0
AC10984	0	0	0	1	0	0	1	0	1	0	1	0	1	0	1	0	0	0	0	0
AC10914	1	1	1	0	0	1	1	1	1	1	1	0	1	0	0	1	0	1	1	0
AC11261	0	1	0	0	0	0	0	0	1	0	0	0	0	1	0	0	1	0	0	0
AC39843	0	1	1	0	1	0	1	0	1	0	0	0	0	1	1	0	0	0	1	1
N22	1	1	1	1	1	1	1	1	1	1	1	1	1	1	1	1	1	1	1	1
Dular	0	0	1	1	1	1	1	1	1	0	1	0	1	1	0	1	0	1	1	0
IR10C-137	0	1	0	0	0	0	0	1	1	0	0	1	1	1	0	0	0	1	0	0
IR10C-167	0	1	1	0	0	0	0	0	1	1	0	0	0	1	0	0	1	0	0	0
IR10C-136	0	1	1	0	0	0	0	0	1	1	0	0	0	1	0	0	1	0	0	0
IR83142-B-36-B	0	1	1	0	0	0	1	1	1	0	1	0	0	0	0	0	1	0	0	0
IR10C-108	0	0	0	0	0	0	0	1	0	0	1	0	0	1	0	0	1	0	0	0
IR10C-161	0	0	0	1	0	0	0	1	1	0	0	0	1	1	0	0	1	0	1	0
HHZ17-Y16-Y3-Y1	1	0	0	0	0	0	0	1	1	1	0	0	0	1	0	0	1	0	0	1
IR10C-110	0	0	0	1	0	0	0	0	1	0	0	0	1	1	0	0	0	0	0	1
HHZ8-SAL6-SAL3-SAL1	1	0	0	1	0	0	0	0	1	0	0	0	1	1	1	0	0	0	0	1
IR10C-179	1	0	1	1	0	0	0	0	1	0	0	0	0	1	0	0	0	0	0	1
HHZ11-DT7-SAL1-SAL1	0	0	0	1	0	0	0	1	1	0	0	0	1	1	1	0	0	0	0	0
IR10C-103	1	1	1	1	0	0	0	0	1	0	0	0	0	1	0	0	0	0	0	1
HHZ12-Y4-DT1-Y2	0	1	1	1	0	0	0	0	1	1	0	0	1	1	0	0	0	0	0	1
IR10C-126	0	0	0	1	0	0	0	1	1	1	0	0	1	1	0	0	0	0	1	0
IR10G-103	0	0	0	1	0	0	0	0	1	0	0	0	1	0	0	0	0	0	0	1
HHZ17-DT6-Y1-DT1	0	1	1	1	0	0	0	1	1	1	0	0	1	1	0	0	0	0	1	0
HHZ5-DT20-DT2-DT1	0	0	0	1	0	0	0	0	1	0	0	0	0	0	0	0	0	0	0	1
HHZ12-Y4-DT1-Y3	0	0	0	1	0	0	0	0	1	0	0	0	1	1	0	0	0	0	0	1
HHZ5-SAL10-DT3-Y2	1	1	0	1	0	0	0	0	1	0	0	0	0	0	0	0	0	0	0	1
IR83141-B-32-B	0	1	0	1	0	0	0	0	1	0	0	0	0	1	0	0	0	0	0	1
IR64197-3B-15-2	0	0	1	1	0	0	0	0	1	1	0	0	1	1	0	0	0	0	1	1
HHZ5-SAL14-SAL2-Y2	0	0	1	1	0	0	0	1	0	0	0	0	0	0	0	0	0	0	0	1
HHZ8-SAL6-SAL3-Y1	0	0	0	1	0	0	0	1	1	1	0	0	0	1	0	0	0	0	1	1
IR10C-157	0	0	1	1	0	0	0	1	1	0	0	0	1	1	0	0	0	0	0	1
